# Supplementary material for: Food Reconstruction Using Isotopic Transferred Signals (FRUITS): A Bayesian Model for Diet Reconstruction
Source: PLoS One. 2014 Feb 13;9(2):e87436. doi: 10.1371/journal.pone.0087436 (PMC3923756; doi:10.1371/journal.pone.0087436)
Supplement: FRUITS File S1 — FRUITS file corresponding to simulated data. (FRT) [file pone.0087436.s001.frt]

# HEADER
Fruits file
# Number of food groups
3
# Number of food fractions
1
# Number of dietary proxies
1
# Dietary proxies
15N
# Individual data
6.6
0.2
# Food groups
Plant
Animal
Fish
# Food fractions
Protein
# Offset
3

# Weights
100

# Food values
2

6

10

# Concentrations
100

100

100

# Prior info

# END
