# Supplementary material for: Food Reconstruction Using Isotopic Transferred Signals (FRUITS): A Bayesian Model for Diet Reconstruction
Source: PLoS One. 2014 Feb 13;9(2):e87436. doi: 10.1371/journal.pone.0087436 (PMC3923756; doi:10.1371/journal.pone.0087436)
Supplement: FRUITS File S2 — FRUITS file corresponding to dietary scenario (a) using data from Hare et al. (1991). (FRT) [file pone.0087436.s002.frt]

# HEADER
Fruits file
# Number of food groups
5
# Number of food fractions
3
# Number of dietary proxies
3
# Dietary proxies
13Ccoll
15Ncoll
13Cglu
# Individual data
-9.2
0.5
5.5
0.5
-5.5
0.5
# Food groups
Soybean
Barley
Alfalfa
Corn
Gluten
# Food fractions
Bulk
Protein
Energy
# Offset
4.8
0.5
3.6
1.2
9.2
1.8
# Weights
0

74
4
26

0

100

0

100

0

0

# Food values


-24
0.2
-26
0.9
-0.1
0.5


-23.5
0.9


-25.3
0.2
-27.3
0.9
2.6
0.5


-24.8
0.9


-26
0.2
-28
0.9
0.7
0.5


-25.5
0.9


-11.3
0.2
-13.3
0.9
6.3
0.5


-10.8
0.9


-13.2
0.2
-15.2
0.9
3
0.5


-12.7
0.9


# Concentrations
50
2.5
32
2.5
17
2.5
46
2.5
8
2.5
38
2.5
49
2.5
16
2.5
33
2.5
47
2.5
6
2.5
41
2.5
51
2.5
38
2.5
13
2.5
# Prior info

# END
